# Supplementary material for: Channels with Helical Modulation Display Stereospecific Sensitivity for Chiral Superstructures
Source: Polymers (Basel). 2021 Oct 28;13(21):3726. doi: 10.3390/polym13213726 (PMC8588256; doi:10.3390/polym13213726)
Supplement: Supplementary file 1 [file polymers-13-03726-s001.zip]

Archive with 3 entries (3 files):
- Supplementary.pdf
- VideoS1-Molding the channel.mpg
- VideoS2-Knot-race.mpg
